# Supplementary material for: Microbial Indoles: Key Regulators of Organ Growth and Metabolic Function
Source: Microorganisms. 2024 Apr 2;12(4):719. doi: 10.3390/microorganisms12040719 (PMC11052216; doi:10.3390/microorganisms12040719)
Supplement: Supplementary file 1 [file microorganisms-12-00719-s001.zip]

Archive with 1 entries (1 files):
- microorganisms-2928939-supplementary.pdf
